# Supplementary material for: Impact of Unfortified Human Milk, Fortified Human Milk, and Preterm Formula Intake on Body Composition at Term in Very Preterm Infants: Secondary Analysis of the PREMFOOD Trial
Source: Nutrients. 2025 Apr 17;17(8):1366. doi: 10.3390/nu17081366 (PMC12030724; doi:10.3390/nu17081366)
Supplement: Supplementary file 1 [file nutrients-17-01366-s001.zip]

Archive with 1 entries (1 files):
- nutrients-3377396-supplementary.pdf
